# Supplementary material for: Genome-wide association study in accessions of the mini-core collection of mungbean (Vigna radiata) from the World Vegetable Gene Bank (Taiwan)
Source: BMC Plant Biol. 2020 Oct 14;20(Suppl 1):363. doi: 10.1186/s12870-020-02579-x (PMC7556912; doi:10.1186/s12870-020-02579-x)
Supplement: Supplementary file 2 — Additional file 2: Table S1. List of accessions, collection sites and accession’s groups. Four populations were identified using Structure-like Population Genetic Analysis in R package LEA. An individual accession with more than 55% identity from a single sub-population was classified as representative of that sub-population. The remaining accessions were considered as admixture. [file 12870_2020_2579_MOESM2_ESM.xlsx]

## Sheet: 293 accessions
Table S1 List of accessions, collection sites and accession’s groups.
ID	Country of origin	Population *	Population, % **
VI000020_AY	Thailand	3	98.9716
VI001509_AG	Pakistan
VI001557_BG	United States of America	4	65.0759
VI001652_BG	India	4	66.2268
VI000212_A_BLM	United States of America	2	94.267
VI000461_BG	Thailand	3	84.0653
VI000578_AG	India	4	72.569
VI000735_BG	India	3	60.4425
VI000852_AG	India	3	94.3755
VI001124_AG	Australia	3	80.0431
VI001282_AG	India
VI001411_AG	India	4	55.4941
VI000099_AG	India	1	65.7161
VI001514_AG	India
VI001562_AG	India	4	82.35
VI001654_BG	India	4	59.7281
VI000232_AG	Iran
VI000470_AG	Pakistan	1	90.4644
VI000589_B_BR	India	1	61.7177
VI000736_AG	India	3	93.7334
VI000938_AG	India
VI001126_BG	Australia	3	76.2015
VI001284_AG	India	1	61.3509
VI001412_AG	India
VI000105_BG	India	3	58.3774
VI001520_A_BLM	India	4	67.9932
VI001576_BG	India	4	71.9071
VI001678_BG	India
VI000238_AG	Afghanistan	2	55.9602
VI000532_BG	India
VI000616_BG	Brazil	1	64.4756
VI000749_AG	India	4	93.0102
VI000942_AG	India
VI001162_AG	Australia
VI001339_AG	Philippines	3	93.8127
VI001419_BG	India
VI000164_BG	Afghanistan	2	63.8866
VI001533_BG	India	4	60.6984
VI001579_BG	India
VI001692_AG	India
VI000253_AG	India	1	73.2986
VI000537_BG	India
VI000618_AG	India	2	59.0385
VI000764_AG	India
VI000953_AG	India	3	99.97
VI001191_BG	Philippines	3	89.3994
VI001385_AG	India
VI001435_AG	United States of America	4	57.1594
VI000170_B_BR	Afghanistan	2	63.6098
VI001535_BG	India	1	71.7549
VI001605_BG	India	1	78.8646
VI001698_BG	India
VI000316_AG	Pakistan	4	89.5393
VI000542_BY	India	4	82.9692
VI000625_B_BR	India	2	81.7938
VI000766_BG	India
VI000981_BG	Philippines
VI001211_AG	Philippines	3	82.2921
VI001400_AG	India	1	67.0343
VI001448_A_BLM	India	4	72.8944
VI000175_BY	India	3	80.6655
VI001539_AG	India	4	67.2023
VI001612_AG	NA	1	66.8637
VI001728_AG	India	1	58.0173
VI000317_BG	Pakistan	1	59.6077
VI000551_AG	India
VI000680_AG	United States of America	2	59.5683
VI000805_BG	India	3	82.4297
VI001023_BG	India
VI001221_AG	Philippines	3	99.97
VI001403_BR	India	4	65.8563
VI001471_AG	India
VI000188_A_BLM	Pakistan	1	74.5604
VI001548_AG	India	4	65.9901
VI001628_AG	India	4	72.2504
VI000319_AG	Pakistan	3	99.97
VI000554_AG	India	1	59.0558
VI000723_AG	Iran	4	64.6691
VI000815_BG	India
VI001066_BG	Australia	3	79.9044
VI001244_AG	Philippines	3	99.97
VI001406_BG	Pakistan	4	79.1542
VI001482_BG	India
VI000203_B_BR	Afghanistan
VI001556_BG	India
VI001651_BG	India	1	65.8085
VI000380_AG	Philippines	3	86.7414
VI000559_AG	India
VI000732_AG	India	1	58.0624
VI000818_BG	India	1	64.8666
VI001096_AG	Australia	3	85.2173
VI001268_BG	India	1	59.3994
VI001408_BG	India	1	70.8519
VI001490_AG	Iran	1	63.6181
VI001733_BG	India
VI003235_AG	India
VI003332_AG	India	4	71.2246
VI003455_AG	India	1	62.2878
VI001974_BG	Republic of Korea	3	78.5193
VI002176_AG	India	4	65.877
VI002284_BG	Afghanistan	2	69.9936
VI002672_AG	Thailand	3	83.0079
VI002926_AG	India	4	90.6471
VI003035_AG	India	4	66.4072
VI003159_AG	India	4	64.2911
VI001743_BG	India
VI003242_AG	India	3	69.8849
VI003337_BG	India	4	56.6669
VI003456_AG	NA	4	89.9024
VI001993_BG	Republic of Korea	3	84.8512
VI002176_BG	India
VI002402_BG	Thailand
VI002532_AG	India	3	56.5209
VI002739_AG	Iran	3	99.97
VI002934_AG	India	1	65.6976
VI003057_BG	India
VI003172_BG	India	1	74.8451
VI001756_BG	India	1	59.5606
VI003251_A_BL	India	4	73.5664
VI003364_AG	India	3	55.4025
VI003465_BG	India	4	58.9881
VI002009_BG	India	1	57.9863
VI002190_BG	India
VI002432_AG	Thailand	3	89.4882
VI002537_AG	Turkey
VI002802_A_BR	Iran	2	94.4081
VI002986_AG	India	4	70.7638
VI003062_BG	India
VI003181_B_GM	India
VI001762_A_GM	India	1	63.7104
VI003251_A_BLM	India	4	66.1388
VI003379_BG	India
VI003470_BG	India	1	85.0879
VI002012_BG	India
VI002195_AG	Thailand	3	97.6079
VI002437_BG	Republic of Korea	3	74.3066
VI002569_BG	Nigeria	3	94.1911
VI002859_BG	Iran
VI002993_BG	India	1	72.0343
VI003068_A_BR	India
VI003183_AG	India
VI001806_AG	Pakistan
VI003252_BG	India	4	83.2846
VI003382_BG	India
VI003480_BG	India
VI002051_BG	India
VI002197_BG	Republic of Korea	3	67.0231
VI002456_AG	Republic of Korea
VI002587_AG	Australia	3	65.8911
VI002860_AG	Iran	2	84.8796
VI002999_AG	India
VI003070_AG	India
VI003187_BG	India
VI001806_BG	Pakistan
VI003255_AG	India
VI003407_AG	India
VI003490_AG	India	4	85.4113
VI002063_BG	United States of America	3	73.4161
VI002206_AG	Philippines	3	81.1418
VI002469_AG	Philippines	3	67.3336
VI002611_AG	Thailand	3	65.7063
VI002872_BG	Iran
VI003019_A_BLM	NA	4	58.8812
VI003083_BG	India	3	59.2988
VI003212_B_BLM	India
VI001820_BG	France
VI003276_BG	India
VI003413_BG	India	1	63.4119
VI002173_AG	India	1	55.3385
VI002239_AG	Afghanistan	2	94.4245
VI002487_AG	Pakistan	4	95.992
VI002646_AG	Thailand	3	88.3333
VI002877_BG	Iran	1	65.6476
VI003019_BG	NA
VI003114_AG	India	4	61.325
VI003220_AG	India	3	72.0143
VI001859_BG	Thailand	3	84.2217
VI003329_AG	India	4	93.5226
VI003440_AG	India	1	73.8425
VI002173_BG	India	1	56.2099
VI002523_AG	Thailand	3	79.9687
VI002647_AG	Thailand	3	99.4703
VI002894_B_BR	Iran	2	73.661
VI003034_BG	India
VI003135_B_BL	India
VI003232_AG	India	4	59.6963
VI003493_BG	India	4	63.7434
VI004639_AG	Iran	1	65.0866
VI004810_BG	India
VI004915_BG	India	4	90.9825
VI003563_A_BR	India	4	90.331
VI003685_AG	India	4	83.3356
VI003755_BG	India
VI003893_AG	India
VI003944_B_BR	Afghanistan
VI004006_A_GM	India
VI004096_BG	India	4	59.6334
VI004302_AG	Afghanistan	2	99.97
VI003514_BG	India	4	87.9243
VI004666_AG	Iran	2	99.3162
VI004811_BG	India
VI004931_AG	Pakistan	4	91.6884
VI003577_AG	India	4	75.4317
VI003699_B_BG	India	4	86.9145
VI003760_BG	India	1	65.4834
VI003894_B_BLM	India
VI003947_B_BR	India
VI004010_AG	India	3	69.4482
VI004129_A_BLM	NA	2	85.869
VI004307_AG	Afghanistan	2	93.6721
VI003517_BG	India
VI004691_AG	Iran	2	93.0065
VI004822_BG	India	1	83.0751
VI004933_AG	Pakistan	4	89.324
VI003602_AG	India
VI003720_BG	India
VI003785_BG	India
VI003907_AG	Iraq	2	68.3768
VI003948_B_BR	India	2	77.6934
VI004024_AG	Australia
VI004138_BG	India	4	63.0271
VI004312_AG	India	2	56.3739
VI003534_AG	India	1	75.4609
VI004694_BG	Iran
VI004838_AG	India	1	67.2965
VI004934_AG	Pakistan	4	88.5628
VI003642_AG	India	4	84.8954
VI003725_BG	India	1	72.8005
VI003795_AG	India
VI003914_AG	India	1	87.3869
VI003951_AG	India	3	70.0623
VI004044_BG	India	1	58.2457
VI004145_B_BLM	Afghanistan	2	77.2526
VI004347_B_BLM	India	2	89.9522
VI003534_BG	India
VI004710_AG	Iran	2	75.2679
VI004842_AG	India
VI004937_AG	Pakistan	4	92.557
VI003648_BG	India
VI003733_BG	India	1	58.9267
VI003801_BG	India	3	60.7831
VI003925_B_BLM	India	1	56.7868
VI003954_BG	India	2	68.8333
VI004045_A_DGM	India	1	61.7484
VI004184_AG	Netherlands	2	75.7364
VI004351_AG	India	2	99.97
VI003548_AG	India	4	88.3286
VI004734_AG	Iran	2	99.909
VI004853_BG	India
VI004942_BG	Pakistan	1	88.2198
VI003658_BG	India
VI003734_B_BR	India	4	58.8338
VI003882_A_BLM	Afghanistan	1	66.8378
VI003927_AG	India
VI003957_AG	India
VI004048_A_DGM	India	1	56.945
VI004243_B_BR	Turkey	2	98.0511
VI004423_AG	Iran	2	95.2957
VI003554_AG	India	4	55.0762
VI004743_AG	India	4	83.8839
VI004871_BG	India	1	55.6317
VI003664_AG	India	4	88.6557
VI003734_B_DG	India	1	73.178
VI003886_B_BR	India	1	58.3374
VI003929_A_BL	India	1	57.8299
VI003958_B_BLM	India
VI004069_BG	India
VI004244_B_BR	India	2	99.97
VI004432_B_BR	Iran	2	99.0052
VI003560_BG	India	4	73.1317
VI004789_BG	India
VI004877_AG	India
VI003678_BG	India	4	82.4429
VI003744_AG	India	4	68.0657
VI003886_BY	India	3	60.5886
VI003942_AG	Afghanistan
VI003959_BG	India
VI004096_AG	India	4	85.3723
VI004297_AG	Afghanistan	2	94.6351
VI004480_AG	Iran	2	93.4661
VI004954_BG	Pakistan	1	55.4793
VI005022_BG	India	4	70.4138
VI004956_AG	Pakistan	4	60.8121
VI004957_AG	Pakistan	4	89.0635
VI005030_BY	Mexico	3	92.9102
VI004958_BG	Pakistan	1	83.7156
VI005041_AG	NA	3	84.872
VI004965_BG	Pakistan	1	62.9515
VI005066_A_GM	India
VI004968_AG	Pakistan	4	96.2166
VI014178_BG	Kenya	3	72.984
VI004969_AG	Pakistan	4	93.7756
VI004973_B_BLM	India	4	59.023
* - Number of the population to which accession belogs to.
** - Percent of identity from the population. An individual accession with more than 55% identity from a single sub-population was classified as representative of that sub-population. The remaining accessions were considered as admixture.
