# Supplementary material for: Genome-wide association study in accessions of the mini-core collection of mungbean (Vigna radiata) from the World Vegetable Gene Bank (Taiwan)
Source: BMC Plant Biol. 2020 Oct 14;20(Suppl 1):363. doi: 10.1186/s12870-020-02579-x (PMC7556912; doi:10.1186/s12870-020-02579-x)
Supplement: Supplementary file 3 — Additional file 3: Table S2. Number of mungbean accessions in populations among the 17 countries of origin. [file 12870_2020_2579_MOESM3_ESM.xlsx]

## Sheet: 293 accessions 
Table S2 Number of mungbean accessions in populations among the 17 countries of origin.
Country of origin	Number of accessions in each population					Total number of accessions in each country of origin
	Population 1	Population 2	Population 3	Population 4	Admixture
Afghanistan	1	9			3	13
Australia			5		2	7
Brazil	1					1
France					1	1
India	41	8	16	51	71	187
Iran	3	10	1	1	4	19
Iraq		1				1
Kenya			1			1
Mexico			1			1
Netherlands		1				1
Nigeria			1			1
Pakistan	7		1	11	3	22
Philippines			8		1	9
Republic of Korea			4		1	5
Thailand			10		1	11
Turkey		1			1	2
United States of America		2	1	2		5
