# Supplementary material for: Genome-wide association study in accessions of the mini-core collection of mungbean (Vigna radiata) from the World Vegetable Gene Bank (Taiwan)
Source: BMC Plant Biol. 2020 Oct 14;20(Suppl 1):363. doi: 10.1186/s12870-020-02579-x (PMC7556912; doi:10.1186/s12870-020-02579-x)
Supplement: Supplementary file 11 — Additional file 11: Table S7. Significant SNPs for phenotypic traits measured in Kuban. Results of GWAS analysis for phenotypic traits measured in Kuban, 2018. Annotation of significant associated markers was performed using Legume information system (LIS) database. [file 12870_2020_2579_MOESM11_ESM.xlsx]

## Sheet: SNPs annotation
Gene	Gene Position	LD-block	LD-block position	Genes in LD-block	SNP id	SNP Position	Chromosome	SnpWeight	FDR	Phenotype
Vradi02g04250	4005762-4021822	Chr2_Block_8	4010542-4261359	Vradi02g04250;Vradi02g04260;Vradi02g04270;Vradi02g04280;Vradi02g04290;Vradi02g04300;Vradi02g04310;Vradi02g04320;Vradi02g04330;Vradi02g04340;Vradi02g04350;Vradi02g04360;Vradi02g04370;Vradi02g04380;Vradi02g04390;Vradi02g04400;Vradi02g04410;Vradi02g04420;Vradi02g04430;Vradi02g04440	6184651021	4010542	2	0.0928542158627725	0.0213085724667893	Possibility of maturation
-	-	Chr2_Block_8	4010542-4261359	-;Vradi02g04250;Vradi02g04260;Vradi02g04270;Vradi02g04280;Vradi02g04290;Vradi02g04300;Vradi02g04310;Vradi02g04320;Vradi02g04330;Vradi02g04340;Vradi02g04350;Vradi02g04360;Vradi02g04370;Vradi02g04380;Vradi02g04390;Vradi02g04400;Vradi02g04410;Vradi02g04420;Vradi02g04430;Vradi02g04440	6197506015	4042537	2	0.089188422590728	0.0213085724667893	Days_to_maturity_Kuban_2018
-	-	Chr2_Block_8	4010542-4261359	-;Vradi02g04250;Vradi02g04260;Vradi02g04270;Vradi02g04280;Vradi02g04290;Vradi02g04300;Vradi02g04310;Vradi02g04320;Vradi02g04330;Vradi02g04340;Vradi02g04350;Vradi02g04360;Vradi02g04370;Vradi02g04380;Vradi02g04390;Vradi02g04400;Vradi02g04410;Vradi02g04420;Vradi02g04430;Vradi02g04440	6179487032	4053368	2	0.0925458862779118	0.0213085724667893	Days_to_maturity_Kuban_2018
Vradi02g04320	4080046-4090590	Chr2_Block_8	4010542-4261359	-;Vradi02g04250;Vradi02g04260;Vradi02g04270;Vradi02g04280;Vradi02g04290;Vradi02g04300;Vradi02g04310;Vradi02g04320;Vradi02g04330;Vradi02g04340;Vradi02g04350;Vradi02g04360;Vradi02g04370;Vradi02g04380;Vradi02g04390;Vradi02g04400;Vradi02g04410;Vradi02g04420;Vradi02g04430;Vradi02g04440	6198853034	4083513	2	0.0991169537864438	0.0155685914890374	Days_to_maturity_Kuban_2018
-	-	-	-	-	6189992051	8992242	2	-0.126908184897845	0.00859380113158503	Hypocotyl color
-	-	-	-	-	6198654063	2146621	8	0.105600180384111	0.0213085724667893	Possibility of maturation

## Sheet: genes annotation
Gene	Gene position	Chromosome	Note
Vradi02g04250	4005762-4021822	2	beta glucosidase 17%3B IPR001360 (Glycoside hydrolase%2C family 1)%2C IPR017853 (Glycoside hydrolase%2C superfamily)%3B GO:0005975 (carbohydrate metabolic process)%3B***-%3B AT2G44480.1;Dbxref
Vradi02g04260	4026510-4031981	2	linoleate 13S-lipoxygenase 2-1%2C related protein%3B IPR000907 (Lipoxygenase)%2C IPR008976 (Lipase/lipooxygenase%2C PLAT/LH2)%2C IPR027433 (Lipoxygenase%2C domain 3)%3B GO:0005506 (iron ion binding)%2C GO:0005515 (protein binding)%2C GO:0016165 (linoleate 13S-lipoxygenase activity)%2C GO:0046872 (metal ion binding)%2C GO:0055114 (oxidation-reduction process)%3B****%3B Medtr4g066170.1;Dbxref
Vradi02g04270	4047779-4050103	2	multiple C2 and transmembrane domain-containing protein 2-like [Glycine max]%3B IPR000008 (C2 domain)%2C IPR013583 (Phosphoribosyltransferase C-terminal)%3B GO:0005515 (protein binding)%3B***-%3B gi|356557368|ref|XP_003546988.1|;Dbxref
Vradi02g04280	4054916-4062435	2	AMP-dependent synthetase and ligase family protein%3B IPR000873 (AMP-dependent synthetase/ligase)%2C IPR009081 (Acyl carrier protein-like)%2C IPR011004 (Trimeric LpxA-like)%3B GO:0003824 (catalytic activity)%2C GO:0008152 (metabolic process)%3B*-*-%3B AT1G20480.1;Dbxref
Vradi02g04290	4065665-4065912	2	Unknown protein;
Vradi02g04300	4067198-4072102	2	lysine-specific demethylase 8-like [Glycine max]%3B IPR003347 (JmjC domain)%3B GO:0005515 (protein binding)%3B***-%3B gi|356541868|ref|XP_003539394.1|;Dbxref
Vradi02g04310	4072922-4075508	2	uncharacterized protein LOC100814681 [Glycine max] %3B ***-%3B gi|356541874|ref|XP_003539397.1|;Dbxref
Vradi02g04320	4080046-4090590	2	Transducin/WD40 repeat-like superfamily protein%3B IPR015943 (WD40/YVTN repeat-like-containing domain)%3B GO:0005515 (protein binding)%3B***-%3B AT5G12920.1;Dbxref
Vradi02g04330	4093349-4096415	2	uncharacterized protein LOC100815203 [Glycine max] %3B ***-%3B gi|356541876|ref|XP_003539398.1|;
Vradi02g04340	4105277-4108820	2	transcription factor bHLH122 [Glycine max]%3B IPR011598 (Myc-type%2C basic helix-loop-helix (bHLH) domain)%3B GO:0046983 (protein dimerization activity)%3B***-%3B gi|356550347|ref|XP_003543549.1|;Dbxref
Vradi02g04350	4128935-4130029	2	receptor-like protein kinase 2%3B IPR001611 (Leucine-rich repeat)%2C IPR003591 (Leucine-rich repeat%2C typical subtype)%2C IPR013210 (Leucine-rich repeat-containing N-terminal%2C type 2)%3B GO:0005515 (protein binding)%3B*-*-%3B AT3G02130.1;Dbxref
Vradi02g04360	4159371-4160736	2	Protein kinase superfamily protein%3B IPR011009 (Protein kinase-like domain)%3B GO:0004672 (protein kinase activity)%2C GO:0004674 (protein serine/threonine kinase activity)%2C GO:0005524 (ATP binding)%2C GO:0006468 (protein phosphorylation)%3B****%3B AT1G51170.1;Dbxref
Vradi02g04370	4181253-4184209	2	AP2-like ethylene-responsive transcription factor ANT-like [Glycine max]%3B IPR016177 (DNA-binding domain)%3B GO:0003677 (DNA binding)%2C GO:0003700 (sequence-specific DNA binding transcription factor activity)%3B*-**%3B gi|571449182|ref|XP_006578065.1|;Dbxref
Vradi02g04380	4188699-4192459	2	zinc finger A20 and AN1 domain stress-associated protein%3B IPR000058 (Zinc finger%2C AN1-type)%2C IPR002653 (Zinc finger%2C A20-type)%2C IPR006941 (Ribonuclease CAF1)%2C IPR012337 (Ribonuclease H-like domain)%3B GO:0003676 (nucleic acid binding)%2C GO:0003677 (DNA binding)%2C GO:0005634 (nucleus)%2C GO:0008270 (zinc ion binding)%3B****%3B Medtr2g098160.1;Dbxref
Vradi02g04390	4219739-4219957	2	Unknown protein;
Vradi02g04400	4224681-4229123	2	PI-PLC X domain-containing protein At5g67130-like [Glycine max]%3B IPR017946 (PLC-like phosphodiesterase%2C TIM beta/alpha-barrel domain)%3B GO:0006629 (lipid metabolic process)%2C GO:0008081 (phosphoric diester hydrolase activity)%3B***-%3B gi|571540489|ref|XP_006601503.1|;Dbxref
Vradi02g04410	4231244-4231978	2	cytochrome C-type biogenesis protein CcmE%3B IPR004329 (CcmE/CycJ protein)%3B GO:0005886 (plasma membrane)%2C GO:0017003 (protein-heme linkage)%2C GO:0017004 (cytochrome complex assembly)%3B****%3B Medtr4g065610.2;Dbxref
Vradi02g04420	4232958-4235317	2	Zinc transporter zupT%2C Zinc transporter ZIP%2C metal ion transmembrane transporter activity n
Vradi02g04430	4240570-4242756	2	C2-H2 zinc finger protein [Glycine max]%3B IPR013087 (Zinc finger C2H2-type/integrase DNA-binding domain)%3B GO:0003676 (nucleic acid binding)%2C GO:0046872 (metal ion binding)%3B*-*-%3B gi|351720762|ref|NP_001237699.1|;Dbxref
Vradi02g04440	4241214-4252664	2	E3 ubiquitin ligase BIG BROTHER-like isoform X3 [Glycine max] %3B ***-%3B gi|571494879|ref|XP_006592971.1|;
