# Supplementary material for: Genome-wide association study in accessions of the mini-core collection of mungbean (Vigna radiata) from the World Vegetable Gene Bank (Taiwan)
Source: BMC Plant Biol. 2020 Oct 14;20(Suppl 1):363. doi: 10.1186/s12870-020-02579-x (PMC7556912; doi:10.1186/s12870-020-02579-x)
Supplement: Supplementary file 12 — Additional file 12: Table S8. Haploblocks inferred by Haploview tools. [file 12870_2020_2579_MOESM12_ESM.xlsx]

## Sheet: Haploblocks
Table S8 Haploblocks inferred by Haploview tools.
Haploblock	Chromosome	Haploblock position	SNPs in haploblock
Chr1_Block_1	1	339701-500978	620092906,6203198029,6202068047,6205699052,6164595060,6189472061
Chr1_Block_2	1	1070166-1096686	6186112016,6189874022,6198348049
Chr1_Block_3	1	1182658-1184743	6206118022,6202240049
Chr1_Block_4	1	1326987-1402766	6178518021,6182896052,15689478021,6178510020
Chr1_Block_5	1	1594029-1640923	6196241022,6182621068,6189379047,615443006,6161293064,6178884040,6154246063
Chr1_Block_6	1	1844485-1844534	6201930030,6185781024
Chr1_Block_7	1	4552591-4556680	6202233064,6206966015
Chr1_Block_8	1	4758625-4768280	6160463015,6158703055
Chr1_Block_9	1	4822278-4826513	6191157021,6202118031
Chr1_Block_10	1	4882723-4897152	6158519031,6190556067,6190556054
Chr1_Block_11	1	5656036-5681807	6190280057,6178838016,6202106012
Chr1_Block_12	1	5697873-5705717	618910709,6201596024,6208961015
Chr1_Block_13	1	6525227-6695582	15689582062,6163721018,6179269035,6194299017,6200938035
Chr1_Block_14	1	6853780-6861112	6206591012,6179558040
Chr1_Block_15	1	7069695-7069853	6194147047,6199181053
Chr1_Block_16	1	8075832-8079326	15689652063,6161368032
Chr1_Block_17	1	8112100-8120484	6193818040,6155816029
Chr1_Block_18	1	8253594-8260482	6185417032,6179579016,6195803059,6204206034
Chr1_Block_19	1	8471898-8761297	6203219060,6204007018,6194280043,6198648060,6185413036,6180329042
Chr1_Block_20	1	9402255-9412128	618215108,615711205,6204148030
Chr1_Block_21	1	10609071-10634458	6182254031,6192580042,6201556065
Chr1_Block_22	1	10937939-10947370	6185315035,6175660045
Chr1_Block_23	1	11721947-11963496	6181951067,6154787050,6191873044,6180902022,6201663024,617580306,6195320052
Chr1_Block_24	1	12387542-12388826	6195524043,6185453031,6192652044
Chr1_Block_25	1	12773025-12773091	6192092053,6189417040
Chr1_Block_26	1	12953882-12963590	6214185047,6202102048
Chr1_Block_27	1	18101872-18105073	6203109066,6178257035
Chr1_Block_28	1	19418534-19418600	6181146056,6193972016
Chr1_Block_29	1	21723600-22007088	6206293058,6164635064,6162471041,6176368017,6175448013,6161247067,6191637018
Chr1_Block_30	1	22291816-22471020	6190339030,6191973038,620204209,6185160026,6192043020
Chr1_Block_31	1	27159166-27167015	618226206,6155740026,617616205
Chr1_Block_32	1	33193519-33207128	6196731019,6194716011
Chr1_Block_33	1	33528449-33611225	6181438053,6180764021,6203122026,6194863033
Chr1_Block_34	1	34853882-34854390	6170705058,6162135035,6201423028
Chr1_Block_35	1	34908849-34908899	6185699042,6160093037
Chr1_Block_36	1	36241030-36241096	6196529014,620143107
Chr2_Block_1	2	455648-455714	6178235031,6182366038
Chr2_Block_2	2	577781-649289	6153881041,6161306039,6194172017,6158987019,6178561038,6206607043,6156880061
Chr2_Block_3	2	720678-848814	6201994021,6214124023,6200531011,6158633053,6156864058,6182842029,6197386043
Chr2_Block_4	2	1660333-1660399	6153723055,6194276012
Chr2_Block_5	2	1756672-1764976	6196285056,6191374043
Chr2_Block_6	2	2143655-2452269	6204738018,6193873014,617825806,6164365042,6163112037,619910005,6198912066,6191323041,6162226040,6179597043,6180223031
Chr2_Block_7	2	3153616-3211578	620869906,6184869029,15680198047,6178160020,6190361046
Chr2_Block_8	2	4010542-4261359	6184651021,6197506015,6179487032,6198853034,6178269044
Chr2_Block_9	2	4437331-4484357	6181505060,6205161018,6204413058,6200756050,6204415027,6209230052,6204413011,6200756028
Chr2_Block_10	2	4624622-4685145	6189558034,6202651026,6197292021,617998408,6202669017
Chr2_Block_11	2	5974755-5974821	6208203022,6153316027
Chr2_Block_12	2	7172212-7172250	15688078016,6186097025
Chr2_Block_13	2	7920291-8011173	6195576044,6186359041,6193840049,6201332043
Chr2_Block_14	2	8394182-8397539	6186481024,6195852036
Chr2_Block_15	2	8554888-8569629	6179562054,6182992063
Chr2_Block_16	2	9617376-9623602	619512709,6158783017
Chr2_Block_17	2	10107093-10107159	619132707,6156447026
Chr2_Block_18	2	10383147-10383213	6190726042,6177004011
Chr2_Block_19	2	10855719-10855785	618921806,6182067037
Chr2_Block_20	2	10951223-10968062	6156497029,6194710042
Chr2_Block_21	2	11662740-11666443	15688613063,6163134059
Chr2_Block_22	2	11721204-11721270	6177970034,6185900023
Chr2_Block_23	2	14227047-14232316	619638205,6178078049
Chr2_Block_24	2	14425526-14431166	6192110057,6176023021
Chr2_Block_25	2	14967050-15386574	6202078010,6199188068,6199190035,6161244050,6196024045,6191332033,6199190010,6196024028
Chr2_Block_26	2	18240050-18243066	6185326048,6162437020
Chr2_Block_27	2	21058370-21084790	6172041060,6179734048,6195013036
Chr2_Block_28	2	21397122-21397188	6179813022,6175564015
Chr2_Block_29	2	21532803-21532853	6194195047,6197488049
Chr2_Block_30	2	22641036-22663179	6203807014,6178777040,6157170022,6191590046,6176912015,6197300020
Chr2_Block_31	2	22869987-22879747	6192621014,6175191031
Chr2_Block_32	2	22936257-22952238	618209507,6155398024
Chr2_Block_33	2	23032900-23040162	6191594049,6201578030
Chr2_Block_34	2	23230112-23239978	6200607048,6157538059
Chr2_Block_35	2	23351363-23359396	616458906,6153225026
Chr2_Block_36	2	23368129-23448393	6175434027,6180202038,6185323020,6155258032,6158731066
Chr2_Block_37	2	24691383-24691449	6189671056,619734408
Chr2_Block_38	2	24710575-24720421	619734505,15688373039
Chr2_Block_39	2	25099795-25099861	6183335054,6189827054
Chr3_Block_1	3	188031-190324	6178314056,6195908050
Chr3_Block_2	3	840853-919191	6186607015,6171567055,619724809,6155402047,6178495047,6154067030
Chr3_Block_3	3	1289650-1460613	6186192015,6191060011,6176510015,620188508,6175450039,6183210062
Chr3_Block_4	3	2175014-2187060	6159281066,6181599043,6205610047
Chr3_Block_5	3	2334609-2337375	618524306,6160507017
Chr3_Block_6	3	2803467-2821358	616077909,617647806
Chr3_Block_7	3	3548366-3682619	6198827041,6201482037,6161195022,6204628067,15687744012,6193750037
Chr3_Block_8	3	4220539-4451171	6164319027,6196289041,6190302052,6192331019,6189946065,6161170066
Chr3_Block_9	3	4798427-5007108	6194842041,6199380019,6204155053,615925307,6201550036,6214132060,6214132033
Chr3_Block_10	3	5065694-5076723	6162523032,616909109
Chr3_Block_11	3	5255575-5563217	6156565053,6197377018,6179507021,617842908,6175859032,6192308017,6178446030,6178930042,6183239038,6178011062,6182617038,6175218027
Chr3_Block_12	3	5714497-5792112	6198476050,618202109,6181863035,6190320016,616273508,6203639018
Chr3_Block_13	3	6308990-6309925	6155359024,618610905
Chr3_Block_14	3	6921986-6922052	6152099022,6181786048
Chr3_Block_15	3	6945907-7124417	6204386011,6153600030,6181159013,6198375068,6183053065,6161727017,6164341027,6206210010
Chr3_Block_16	3	7466372-7473809	6190293045,6182587058
Chr3_Block_17	3	7485782-7595474	6192635061,6153970052,6161663024,618517806,6186303011,6190981017,6154594051,621398308
Chr3_Block_18	3	7855331-7898721	6153629033,6190261050,6164017060,6194217031
Chr3_Block_19	3	8225921-8234909	6189304042,619560705,6195607068
Chr3_Block_20	3	8510867-8648050	6207127020,6176943012,615856505,6141930034,6161645023,6157823048,6191206054,6198719065,6156082064
Chr3_Block_21	3	9045025-9121178	6196126042,6194961023,6182359037,6184984013,6191138048,6181773031,15688913059
Chr3_Block_22	3	9302053-9302087	6175298017,6153640011
Chr3_Block_23	3	10867586-10885340	6158533052,6204150019
Chr3_Block_24	3	11187745-11201686	6196268017,6200631044
Chr3_Block_25	3	11269052-11276040	6179087025,6182058023,6191781055,619405508
Chr3_Block_26	3	11620702-11622376	6153520067,6203987042
Chr3_Block_27	3	11705529-11716403	6194233015,6196577017
Chr3_Block_28	3	12195579-12195645	6202250025,6193734020
Chr4_Block_1	4	276155-276341	617812106,6191129049
Chr4_Block_2	4	632148-633262	6178439011,6192239033,6180138050,617843909,6180138068
Chr4_Block_3	4	2471796-2745523	6154540057,618215605,6157878047,6189443029,6190647023,6178292017,6140917042
Chr4_Block_4	4	2884160-3290861	618587508,6178393045,6194244013,6165871018,6162884015,6171346046,620593409
Chr4_Block_5	4	3627642-3627935	6161358022,6190325020
Chr4_Block_6	4	4467480-4716795	6186345021,6193929026,6204397060,6193928016,6190844066,6190520032,6179428024,6161388012,6176363018,6193929030
Chr4_Block_7	4	4780421-4780487	6154879031,6182969039
Chr4_Block_8	4	5069262-5072509	6154317028,15688554028
Chr4_Block_9	4	5127680-5321649	6185063037,6184839017,6178320021,620142805,15688734011
Chr4_Block_10	4	5999901-6014638	617674905,6160442019
Chr4_Block_11	4	6504984-6512918	6185712030,6195198019
Chr4_Block_12	4	9777842-9799950	6156943014,6200298046,618559608
Chr4_Block_13	4	12615497-12625681	15679759043,6200521027
Chr4_Block_14	4	14273783-14475481	6203852021,620191908,620192006,6158809050,617865406
Chr4_Block_15	4	14779083-14789324	6192129043,6194918067
Chr4_Block_16	4	15349900-15359263	6175188012,6181264022
Chr4_Block_17	4	15990931-15990997	6182542057,6184837029
Chr4_Block_18	4	16380375-16399846	6202319011,6199507031
Chr4_Block_19	4	16445778-16457236	6181628022,6181630045
Chr4_Block_20	4	17686256-17690573	15676224012,6200936029
Chr4_Block_21	4	18416355-18427239	6190288027,6197269024
Chr4_Block_22	4	18891322-18910226	616211609,6195809021,6182015066
Chr4_Block_23	4	19990838-19998557	6185653042,6163770057
Chr4_Block_24	4	20350261-20359662	6191760047,6163996016
Chr4_Block_25	4	20395199-20399970	619407505,6208784045
Chr5_Block_1	5	785580-789310	6190487038,6182812060
Chr5_Block_2	5	1098552-1152533	6181589041,6175335021,6179721011,6195386046,618228306,6183223053
Chr5_Block_3	5	1863831-1863866	620263808,617665607
Chr5_Block_4	5	2168047-2169975	6189207010,6194704053
Chr5_Block_5	5	2754952-2773217	6181299048,6190214037
Chr5_Block_6	5	2814294-2830127	6195932042,6181555014
Chr5_Block_7	5	4049178-4065433	6203885019,6194967036,620388509
Chr5_Block_8	5	4868867-5194640	6185980023,6203294036,619175205,615339009
Chr5_Block_9	5	8913647-9332917	619061709,6161632039,6193923038,6197334037
Chr5_Block_10	5	11588517-11595034	6156320017,6202710012
Chr5_Block_11	5	13446074-13465184	6205575042,6201947015,6207917036
Chr5_Block_12	5	14595440-14679121	6175801035,615404506,6181972068,6162120037,6193794028
Chr5_Block_13	5	14810945-14814494	6155436057,619429508
Chr5_Block_14	5	15265643-15270471	6181974058,6197610040
Chr5_Block_15	5	15661088-15661154	6180981045,6163519059
Chr5_Block_16	5	15825462-15825743	6182957014,6183156024
Chr5_Block_17	5	16033323-16125446	6189278024,620630405,6203712019,6204036066
Chr5_Block_18	5	17045297-17072187	6190637057,6200874032,6192367054
Chr5_Block_19	5	22930059-22930418	6200966015,6161759022,620096605
Chr5_Block_20	5	24487965-24702809	6185047023,6180355066,6184618035,6205061026,6192619047,6182324015,6176156011,6178616024,6157314053,6175875033
Chr5_Block_21	5	24869340-24986852	15684377034,6153932062,6179776010,618573805,6178189035
Chr5_Block_22	5	25001360-25387089	6182501049,6190918051,6202447049,6199714012,6194154027,6156995059,6214048052,6180984029,6182762032,6164093065
Chr5_Block_23	5	25683749-25706113	6153615013,6179725061,6205212011
Chr5_Block_24	5	25788188-25793236	6176452028,6178119011
Chr5_Block_25	5	26017436-26019405	6176642015,6185124015
Chr5_Block_26	5	26106163-26130140	6185021039,6195557055,6203832041
Chr5_Block_27	5	26209529-26308144	6156441043,6181000061,6162122039,6161900034,6164616017
Chr5_Block_28	5	26409759-26412206	618529609,6175902010
Chr5_Block_29	5	26430789-26488167	615818705,6176093027,6193776025,620196908,6162254032
Chr5_Block_30	5	28018523-28266022	617653509,6162145029,6191406023,616021806,6158659045,15689940027,6194093046
Chr5_Block_31	5	30617916-30837368	6194829011,619408206,6195907019,6196136029,6190610016,618238606,6179546038,6190764018
Chr5_Block_32	5	31038871-31147443	6197196023,6179756034,6175601023,6153362028,6178329067,1568954507
Chr5_Block_33	5	31292300-31315532	6202123021,6195726031,6193994026
Chr5_Block_34	5	31451342-31452327	6196225052,15688338068
Chr5_Block_35	5	31818968-31819034	6189492027,6161119056
Chr5_Block_36	5	32607210-32623121	6156071047,6162980021
Chr5_Block_37	5	32826982-32833177	620282105,6192177051
Chr5_Block_38	5	32893117-32946144	6182933023,6178252036,6196578030,6177979043
Chr5_Block_39	5	33072770-33073368	6189712039,6208934051,6163935038
Chr5_Block_40	5	34550520-35044323	6160658010,6191742015,15687636014,6199531060,6206543012,6199532034,6199531048,6201259047,6189832031,6186263035,6198268046,6201868016,6163977018,19053891018,6190780045
Chr6_Block_1	6	50791-58679	6185589041,6190266054
Chr6_Block_2	6	307762-313532	6185267020,6189953054
Chr6_Block_3	6	543042-545925	6201520034,6162444060
Chr6_Block_4	6	697005-702514	6183121025,6182436042
Chr6_Block_5	6	767829-769344	6154612051,6180243030
Chr6_Block_6	6	987090-1029811	6198537015,6191994045,6204464030,6191184047,6177972038
Chr6_Block_7	6	1164247-1178752	618189508,6196251028
Chr6_Block_8	6	1639479-1641223	6197476042,6155412029
Chr6_Block_9	6	2155998-2206234	6153557036,6202066031,6194315015,617833509
Chr6_Block_10	6	2313198-2465466	6181161018,6153564057,15688985027,6194212010,6213561044,6189101032,6158470026,6200687010,6154462036,6190227031
Chr6_Block_11	6	3578863-3579121	616252606,6198394050
Chr6_Block_12	6	3785618-3785684	6202151063,6185339053,6157011053
Chr6_Block_13	6	3836012-3840010	6182051015,6203539029,6203539019
Chr6_Block_14	6	4317966-4318163	15689732018,616273709
Chr6_Block_15	6	5174019-5174085	6163783067,6154471057
Chr6_Block_16	6	5354451-5453144	6190351025,6207431019,6203974042,6204689042,6195157013
Chr6_Block_17	6	5567008-5815692	6191393062,6155862049,6176887050,6192116034,6181179016,615674905,6159448065,6181574044,6175089017
Chr6_Block_18	6	6495373-6495574	6197582027,6200984013
Chr6_Block_19	6	10270070-10401801	6164650060,6193797029,6154337038,6181544065,617810409
Chr6_Block_20	6	16352342-16571323	6199177037,6193957018,6163481049,6158029026,6190456027,6181839022
Chr6_Block_21	6	19153121-19161229	6181753011,6160433067
Chr6_Block_22	6	25263145-25544219	6160160036,6200785017,6199032033,6194624033,6200866024,6178663026,6165985045
Chr6_Block_23	6	28689432-28696051	6202797035,6198574060,6198574015
Chr6_Block_24	6	30544245-30554612	6181472054,6185439026
Chr6_Block_25	6	31876016-31876082	6163280040,6176683021
Chr6_Block_26	6	32030347-32030400	6184786042,6201403015
Chr6_Block_27	6	32821876-32822662	6155947047,6197964068
Chr6_Block_28	6	33079311-33079377	6195468012,6190005014
Chr6_Block_29	6	33228006-33256897	6196519056,6185971024,6200876045,6196519068
Chr6_Block_30	6	33265735-33331182	6195407019,6196603049,6181357066,6183165066,6191509053,6183165061
Chr6_Block_31	6	33461075-33470105	6180200040,6175120018
Chr6_Block_32	6	35231546-35231612	6180341039,6207018012
Chr6_Block_33	6	35709937-35829998	6197335050,6161287031,6183135057,6204331019,6181415021
Chr6_Block_34	6	35929887-35939018	6178276016,6189527060,6179018014
Chr6_Block_35	6	36097739-36252897	6175199023,6178955027,6197607012,6197738051,6190206013
Chr6_Block_36	6	36691013-36691838	6161442033,6181781051
Chr6_Block_37	6	36778236-36832720	6160105034,6200991056,6204195054,616288706,6201317062,6198957032,6156637058,6201317042
Chr6_Block_38	6	36940931-37252816	6158311050,6179300021,6180841011,6157070060,6213831037,6184748013,6201447036,6175536032,6185129037
Chr7_Block_1	7	789026-800303	6181034047,6202667028
Chr7_Block_2	7	1035416-1041030	6160583055,6180334067
Chr7_Block_3	7	1621117-1682484	15689421015,6194125015,6189331012,6190208027
Chr7_Block_4	7	1794005-1806098	6197434033,6190313043
Chr7_Block_5	7	2628131-2640589	6189096037,6203713030,6176462034
Chr7_Block_6	7	2808586-2821357	619733009,616303606,6180302053,6197303031
Chr7_Block_7	7	3054442-3068107	6176120031,618585705
Chr7_Block_8	7	3467389-3472136	616316106,6180732057
Chr7_Block_9	7	3500585-3509478	6161425061,6199470048,6199470043,6199470057
Chr7_Block_10	7	3654959-3684680	6197323028,6185213032,6177335021
Chr7_Block_11	7	3705942-3834921	6191917035,615865208,6190803042,6200681032
Chr7_Block_12	7	4749194-4760551	6191379021,6208430044
Chr7_Block_13	7	4995057-4995184	6155648042,6197217016
Chr7_Block_14	7	5277158-5290982	6203153037,6161964035,6203153068
Chr7_Block_15	7	6939073-6950689	6181907034,6178234065
Chr7_Block_16	7	8807942-8810041	6205113035,6198896020
Chr7_Block_17	7	17270043-17282099	6191745018,6183191021
Chr7_Block_18	7	23192358-23192412	6197367042,6178154045
Chr7_Block_19	7	27701946-28008502	6153923030,6203962053,6161760062,6186225022,6155244042,6203821010
Chr7_Block_20	7	28010155-28012463	6179032025,6189192060
Chr7_Block_21	7	28577205-28821582	6190922036,6156828030,6179971044,6192222031,6182661062
Chr7_Block_22	7	33047703-33050470	6191715062,6198239047
Chr7_Block_23	7	33860421-33876637	6204906018,6191961033
Chr7_Block_24	7	34114083-34114581	6183056033,6205228037
Chr7_Block_25	7	35556240-35578083	6185806045,6205268013,6170029063
Chr7_Block_26	7	37959989-38060526	6175998034,6177973054,6185481016,620136908,6164425044,6179738053,6175352031
Chr7_Block_27	7	40982954-41295520	6192523013,6184698012,6194840011,620265406
Chr7_Block_28	7	41618539-41620760	6178534021,6203321013
Chr7_Block_29	7	41728898-41738356	6196284012,6203543037
Chr7_Block_30	7	41791456-41791460	6201992016,6197577016
Chr7_Block_31	7	43574605-43576037	6188003062,6196127049
Chr7_Block_32	7	43907731-43907788	6185094025,6190273010
Chr7_Block_33	7	44014415-44510242	618035808,6192655064,6161907026,6161586059,617673708,6198757065,6178807012
Chr7_Block_34	7	45857088-45983430	6193954020,6162490042,6182075033,15689661039,6197905045,6158198050,6192384064,6195294021,6178101037,6178063021
Chr7_Block_35	7	46005513-46025005	6200690022,6158068042,6186139030
Chr7_Block_36	7	46632223-46632263	619402905,6182317020
Chr7_Block_37	7	46981604-46994556	6153976040,1568759907
Chr7_Block_38	7	47240540-47255407	6158678024,6192086060,6190577059,6158004052,6192086033
Chr7_Block_39	7	47265305-47313323	6176087039,6185608011,6195449053,6161332028,6158674032,6178296037,6161899052,6183267041,619613107,6195451058
Chr7_Block_40	7	47422103-47441278	6153424042,6153625027
Chr7_Block_41	7	48168863-48182879	617597306,6178482029
Chr7_Block_42	7	48188354-48219040	6155830045,6190833043,6190437031,620371908,6161696029,6201881037
Chr7_Block_43	7	48435699-48441111	6161451051,6189809023,6190670050
Chr7_Block_44	7	48589713-48591761	6176720043,6180278018
Chr7_Block_45	7	48786292-48786358	6155832054,6199240066
Chr7_Block_46	7	49173244-49174263	6195431056,6161686012
Chr7_Block_47	7	49349339-49353574	6184649014,6181961037
Chr7_Block_48	7	50394059-50421106	6162093059,6195880037,6208847026
Chr7_Block_49	7	50904486-50907168	6190318010,6165952062
Chr7_Block_50	7	51070190-51072515	6205723032,6202320024
Chr7_Block_51	7	51120531-51125973	6199413022,6201609056
Chr7_Block_52	7	51194111-51246283	6160866048,6202077058,6191766033,6186306029
Chr7_Block_53	7	51263607-51275752	6194297012,617626709
Chr7_Block_54	7	51335032-51343331	6197304037,619419607
Chr7_Block_55	7	51565908-51566155	6198948067,615781106
Chr7_Block_56	7	51728646-51729587	6188551065,6179222011
Chr7_Block_57	7	51988028-52006214	6192403037,6179703058
Chr7_Block_58	7	52038211-52143586	6159850046,6199299048,6190539030,6178793028,6182724015,615577309,6206092033,6196349022,6184670016
Chr7_Block_59	7	52533758-52673099	619734309,6180113034,6206672047,6161223035,6190056016
Chr7_Block_60	7	53379143-53386462	620195905,6208623029,6178718053
Chr7_Block_61	7	54681761-54694179	6154931036,6189612063
Chr7_Block_62	7	55313997-55321517	6196361014,6206505063
Chr7_Block_63	7	55391806-55396758	6199270057,6181391024
Chr8_Block_1	8	196465-277206	6214043023,6206547031,6206263020,6195979027,6138090039,6172000024
Chr8_Block_2	8	357999-369715	6195841030,6189622015
Chr8_Block_3	8	948369-957521	6189130015,6191285025
Chr8_Block_4	8	1668184-1680033	6180702036,619388105
Chr8_Block_5	8	2834393-2834430	6193647030,6155407043
Chr8_Block_6	8	3988206-4067090	6192274038,619588907,619378309,6201335015
Chr8_Block_7	8	4446653-4466260	6193675016,619086308,6179115018,6193952030,6197710037,6185595016
Chr8_Block_8	8	5450467-5567428	6200655027,6199553012,6186286030,6159262046,6163434030,6154043026,616405807,6196572042
Chr8_Block_9	8	5581939-5592483	6196124030,6203810025
Chr8_Block_10	8	5668762-5681741	6192292028,620624807
Chr8_Block_11	8	6818585-6825710	6197546040,6163210068
Chr8_Block_12	8	7153063-7155707	6181694042,6198525058
Chr8_Block_13	8	8371838-8388707	617652208,6177986046
Chr8_Block_14	8	9321413-9588677	6206958016,6201976010,6205080022,620613305,6201929021,6214099019,6205080041
Chr8_Block_15	8	11604974-11608307	6202007028,619573605
Chr8_Block_16	8	13352302-13356223	6185202034,6202336022
Chr8_Block_17	8	20030651-20282575	6189790041,6196618021,6203667013,620873605,6165716023,6192225018
Chr8_Block_18	8	20752958-20758589	6180678019,6199533064
Chr8_Block_19	8	23886403-24027568	6157003019,6200652035,6183295036,6178370040
Chr8_Block_20	8	25183771-25184585	6198438013,6156332058
Chr8_Block_21	8	26536147-26557626	6185665047,6183343037,6180966025
Chr8_Block_22	8	27060987-27461014	6164128049,619208508,6153937037,6188444058,6196046036,6153266014,6154908056,6179104050,6181362019
Chr8_Block_23	8	27594455-27898401	6161931023,6182412034,6176965018,618512208,6195368011,6181400035
Chr8_Block_24	8	28300018-28529274	6197462016,6185061014,6189360017,617612305,6203892013
Chr8_Block_25	8	28928710-29192191	6157405060,6186560012,6213833053,616266508
Chr8_Block_26	8	29970411-29970477	6214007022,6176591038
Chr8_Block_27	8	30664547-31062548	6197585023,618934406,618249807,6192196010,6199560035,6162689010,6201686063,6190452023,6167079032,6154181015,6203661023,6194166032
Chr8_Block_28	8	31267592-31268654	6153728033,6162322024
Chr8_Block_29	8	31370330-31535661	6199267055,6205485017,6182658062,6203397032,6158147013,6201552054
Chr8_Block_30	8	31706464-31717041	6206484014,6145888066,6145888028
Chr8_Block_31	8	31944124-32206265	617876308,6183071030,6195883046,6162063047,6179368033,6184757035,6202734025
Chr8_Block_32	8	32909768-32922105	6186597022,6190524048,6175931048,6192234010
Chr8_Block_33	8	33479211-33491038	6158765036,6153451061
Chr8_Block_34	8	33589217-33589960	6202258013,6153724067,6179694060
Chr8_Block_35	8	33873014-33903808	6197230018,6199495050,6206359019,6192349061,6162262060,615657809,6182077036
Chr8_Block_36	8	35978574-36076066	6199377013,616240006,6153992046,6205148015,6154004068
Chr8_Block_37	8	36147985-36452753	6197263032,6180775026,619369806,6205572022,6190858068,6179240028,621391005,6207266018,6185179040
Chr8_Block_38	8	36534291-36613359	6204303015,6195170015,6179493030,6191689048,6179016048,6186362024,6183098013
Chr8_Block_39	8	36658236-36659022	6153832051,6190967053
Chr8_Block_40	8	38176134-38193011	6207996017,6204887042
Chr8_Block_41	8	38284930-38289302	6181290060,6180418029,6180418047
Chr8_Block_42	8	38411398-38418841	6189701059,6197211047
Chr8_Block_43	8	38644154-38714383	6195254038,6179664046,6179062037,6194268041,6189249067,6182967011
Chr8_Block_44	8	38982353-38990732	619486109,6207483030
Chr8_Block_45	8	39761381-39761650	6195224030,1568127407
Chr8_Block_46	8	40039772-40058263	6201952014,6195164037
Chr8_Block_47	8	40643724-40643790	6155047042,6163803012
Chr8_Block_48	8	40713438-40721453	6196118037,6193977030,6196118063
Chr8_Block_49	8	42385867-42632952	6192640032,6160693068,6185215038,6184793033,619095107,6207493057,6196427035,6182600015,15688736062
Chr8_Block_50	8	42679845-42692318	6194834067,6180652045
Chr8_Block_51	8	42692384-42700645	617861107,6194048048
Chr8_Block_52	8	42781245-42781311	6180279015,6182610036
Chr8_Block_53	8	42821751-42830102	6202221040,6178915026
Chr8_Block_54	8	43681595-43695636	6205255037,6178501034
Chr8_Block_55	8	44641974-44645707	6194296014,6188858036
Chr8_Block_56	8	44773382-44823354	6195162014,15689232010,6158090020,6178117064,6178565013,6160065028,619213707
Chr8_Block_57	8	45210771-45227681	15688430019,6192477054
Chr8_Block_58	8	45274949-45294537	6194150053,6162223043,6180393065,6195274049
Chr9_Block_1	9	44880-59759	6154305016,6183093054
Chr9_Block_2	9	188812-201488	6198944062,6213905051
Chr9_Block_3	9	486844-496351	6195948052,6178516063
Chr9_Block_4	9	1421686-1421752	6156511012,6189143037
Chr9_Block_5	9	1937568-1937875	6164273029,6127824024
Chr9_Block_6	9	1947455-2054947	6181610066,6199205032,6182118023,6180362018,6179106041,6159076050,6160121041,6189292060,6201861031
Chr9_Block_7	9	2165264-2166267	6199157010,6182558047
Chr9_Block_8	9	2645281-2673997	6205557024,6203772023,6175604013,619367708,6195564042
Chr9_Block_9	9	3557783-3561186	615959309,15689396038
Chr9_Block_10	9	4417851-4417917	6196366023,6181370055
Chr9_Block_11	9	4539054-4541346	6185079024,6205701026,6205701012
Chr9_Block_12	9	5978029-5978085	6194023050,6206823062
Chr9_Block_13	9	6100136-6103234	6203767039,6157853032
Chr9_Block_14	9	7726100-7732877	6198507012,6190533027
Chr9_Block_15	9	8035700-8038030	6203939026,620842906,6203939043
Chr9_Block_16	9	8249267-8249333	6183161016,6190269013
Chr9_Block_17	9	8974411-8974458	6185810025,6200898025
Chr9_Block_18	9	9449494-9495582	6208691046,6203322025,6194665066,6197479032
Chr9_Block_19	9	10174719-10180891	6155881028,6182981029
Chr9_Block_20	9	10682654-10752945	6189884018,6191976031,618190809,6193848051,6192436030,6180037027
Chr9_Block_21	9	11743240-11749935	616270109,6180124016
Chr9_Block_22	9	12281609-12550689	6159228028,6192617057,6195758066,6178351011,6189683042
Chr9_Block_23	9	12753359-12795810	6203865054,6197769023,6193961049,6203864025,6182844023,6203866013
Chr9_Block_24	9	13001640-13016189	6185520019,6178694041
Chr9_Block_25	9	13386303-13564713	6179274030,6181672024,6181521054,6156490015,6156590030,6176587014
Chr9_Block_26	9	13706412-13929333	6184873023,6176289020,616287109,6157799033,6154571012,6194739054
Chr9_Block_27	9	16185883-16186233	6159916038,6198881034,6159455060,6205642010
Chr9_Block_28	9	19091310-19093901	6190908015,6190134021
Chr9_Block_29	9	19404806-19419048	6189930032,619629709
Chr9_Block_30	9	20321751-20321817	6198567041,6185415018
Chr9_Block_31	9	20971790-20971790	6205615013,6205615020,6205615014
Chr9_Block_32	9	20971820-20971820	6207892014,620789208,6207892027,620789209
Chr10_Block_1	10	81868-81934	6172120023,6171962039
Chr10_Block_2	10	2453484-2461160	6181938057,6183028016
Chr10_Block_3	10	2824427-2837382	6186090024,6153618057
Chr10_Block_4	10	3216035-3411247	6190435058,6205123040,6162112011,6181687068,6197483031
Chr10_Block_5	10	3459463-3499413	6205890062,6191596030,6204558028,6186596027
Chr10_Block_6	10	3626628-3914146	6189261034,6199378039,6182335036,6186039043,6176378033
Chr10_Block_7	10	4133645-4474087	6204704046,615885406,6179527055,6161887017,6162272027,6182080035,6201923041
Chr10_Block_8	10	5023144-5024151	6183089033,6185297022,6194089017
Chr10_Block_9	10	5634482-5643926	6178183048,615499905,6191960050,6191960032
Chr10_Block_10	10	6338267-6357960	619761109,6153944017
Chr10_Block_11	10	6623631-6623697	6202326022,6164557028
Chr10_Block_12	10	6725233-7175958	617950807,620709508,6176872015,1568805605,6170956022,619861907,6175658024,6189768044
Chr10_Block_13	10	7664499-7667732	6178373067,6196023067
Chr10_Block_14	10	7802194-7802260	6201267028,6199291032
Chr10_Block_15	10	7893956-8335809	6182523034,619868107,6198680014,6178017063,6172846029,6178065030,6182914042,6182734045
Chr10_Block_16	10	8378230-8576657	6191906018,619022208,6203112038,6190701015,620313708,6190224019,6203111027,6203112014,6203137029
Chr10_Block_17	10	10203229-10211826	6201728033,6185909013
Chr10_Block_18	10	10568271-10581994	6189620041,6189619017
Chr10_Block_19	10	10647956-10708679	6162860015,6154443019,6195615044,6192126054,6176801019
Chr10_Block_20	10	14448436-14457479	6180453029,6159995062
Chr10_Block_21	10	15054037-15285919	6199266068,6171784034,6189632048,6179244021,6191252042,6202109035
Chr10_Block_22	10	16166867-16166897	6196326020,6195839030
Chr10_Block_23	10	16208545-16208611	616383009,6182729043
Chr10_Block_24	10	17339123-17496788	6162239053,6158500030,6164664027,6169552066,6165677041,6171802025,6176420010,6189948010
Chr10_Block_25	10	18736769-18743804	6158820016,6127143018
Chr10_Block_26	10	18918299-18925763	6205979016,6191057015
Chr10_Block_27	10	19677597-19679299	6196960027,6185180037
Chr10_Block_28	10	20300480-20303120	6176860038,6197342047
Chr10_Block_29	10	20682639-20682705	6182250037,6199006042
Chr11_Block_1	11	61507-291532	6175449024,6179157026,6197436037,6196473032,6195142050,6185074018,6183080040
Chr11_Block_2	11	352320-352386	6196396062,6183025023
Chr11_Block_3	11	1213474-1218204	6200824016,6180377011
Chr11_Block_4	11	1228658-1301733	6154141030,6194597028,6194953013,6153726036,6153769048
Chr11_Block_5	11	1366792-1441016	6176498028,6188846018,616259208,6194271020,6183221063,6202844040,6192322057,6176520017
Chr11_Block_6	11	2150227-2150293	6130926043,620590908
Chr11_Block_7	11	2376237-2391630	6161121044,6183260063
Chr11_Block_8	11	2813200-2824037	6201487020,6200859016
Chr11_Block_9	11	3004324-3004390	6202273033,6205144036
Chr11_Block_10	11	3266248-3286653	6178401025,619373306,616184906,15689393032
Chr11_Block_11	11	3452707-3574595	6201559023,6200907011,6162263041,6159989058,6160313044
Chr11_Block_12	11	3767865-3781105	6191107043,6154186053
Chr11_Block_13	11	4405109-4423515	15687371020,6206164025
Chr11_Block_14	11	5634663-5637609	6158873011,6189308020
Chr11_Block_15	11	6026789-6046124	6161320047,6186327044
Chr11_Block_16	11	6172672-6174320	6203606060,6164460016
Chr11_Block_17	11	6705458-6715799	6176540029,6176580038
Chr11_Block_18	11	7460421-7462772	6194726051,6185704038
Chr11_Block_19	11	7762703-7775951	6155924044,6185121032
Chr11_Block_20	11	8470113-8485412	15689109019,6204187029
Chr11_Block_21	11	8548548-8550804	618563006,6181585039
Chr11_Block_22	11	9003033-9021580	6196189049,6180706027,6178174034
Chr11_Block_23	11	9075424-9078507	6149237024,6189752033
Chr11_Block_24	11	9338617-9341591	6207707061,6200085010,620008509
Chr11_Block_25	11	9786347-9835082	6176193010,6180427012,6182016047,617843206,6194483016
Chr11_Block_26	11	10455835-10467115	6214035010,620204808
Chr11_Block_27	11	10688872-10689125	6201602036,6199518036
Chr11_Block_28	11	10846738-10855890	6194912023,6176796028
Chr11_Block_29	11	10948276-11177246	6182931015,6200979012,6178504039,6206690017,6193862018,6203305051,6181639066,6181348059,6203305056
Chr11_Block_30	11	11188873-11194245	6193908025,6156227027
Chr11_Block_31	11	11666855-11674605	619245209,6194257036
Chr11_Block_32	11	11975725-11978348	6208092051,618942607
Chr11_Block_33	11	12716491-12736244	6179900047,6197274017
Chr11_Block_34	11	12843581-12848293	6184625029,617679506
Chr11_Block_35	11	16253058-16255800	6196459016,6156362020,619645908
Chr11_Block_36	11	16299816-16304806	6194733011,6161653020,6194733043
Chr11_Block_37	11	16371165-16371556	6165857010,6182420042
Chr11_Block_38	11	16871810-17001646	6190076044,6193857047,6176501023,6163160010
Chr11_Block_39	11	17013236-17017287	6155591037,6153922023
Chr11_Block_40	11	17810531-17857629	6186476013,619728306,6157553020,6163162041
